# Supplementary material for: Identification and Expression Profile of Chemosensory Receptor Genes in Aromia bungii (Faldermann) Antennal Transcriptome
Source: Insects. 2022 Jan 14;13(1):96. doi: 10.3390/insects13010096 (PMC8781584; doi:10.3390/insects13010096)
Supplement: Supplementary file 1 [file insects-13-00096-s001.zip]

Archive with 1 entries (1 files):
- insects-1505797-supplementary.pdf
